# Supplementary material for: 3D imaging of human organs with micrometer resolution - applied to the endocrine pancreas
Source: Commun Biol. 2021 Sep 10;4:1063. doi: 10.1038/s42003-021-02589-x (PMC8433206; doi:10.1038/s42003-021-02589-x)
Supplement: Supplementary file 12 — Supplementary Data 1 [file 42003_2021_2589_MOESM12_ESM.xlsx]

## Sheet: Figure_2_b
Figure_2_b	Stereologic analysis Islets of Langerhans (raw data adapted from Bo H., Acta Soc Upsal, 1961)							OPT Islets of Langerhans
Sample ID	2000	2001	2002	2003	2004	2005	2006	D29	D30	D31	D32	D33	E29	E30	E31	E32	E33
Mean islet diameter [µm] (x-axis)	54.7	2.81	2.78	3.33	6.12	3.27	2.79	14.58	10.9	8.53	7.9	9.41	11.43	9.98	8.4	7.1	8.58
	70.3	4.84	5.06	6.42	9.67	6.34	4.42	12	11.3	10.11	9.73	11.29	11.36	11.72	8.74	8.23	11.05
	85.9	6.78	6.33	8.29	11.33	8.96	5.58	15.83	13.11	12.89	13.45	14.42	12.38	13.95	12.83	11.62	13.47
	101.6	9.54	9.44	11.43	13.23	12.27	8.4	16.39	16.46	15.56	12.99	15.65	15.63	16.81	15.04	14.53	14.76
	125	20.29	19.63	24.85	22.96	27.63	18.8	23.54	23.32	30.17	27.61	20.58	30.5	26.19	28.17	26.54	26.55
	156.3	19.89	19.48	22.22	16.9	21.52	20.68	11.99	17.33	14.52	15.73	14.9	13.45	13.06	15.67	18.51	15.53
	187.5	16.12	14.65	14.81	13.29	12.47	15.92	2.67	5.17	4.8	9.7	10.09	4.18	5.62	7.26	8.75	6.57
	218.8	10.19	10.89	5.64	6.49	5.33	12.27	2.66	2.4	3.03	2.42	2.49	0.89	1.76	2.8	3.17	2.75
	250	4.88	7.05	3.01	0	2.23	6.42	0.34	0	0.22	0.21	0.89	0.18	0.46	0.63	1.55	0.25
	281.3	2.34	3.35	0	0	0	4.72	0	0	0	0.25	0.27	0	0.44	0.46	0	0.24
	312.5	2.31	1.33	0	0	0	0	0	0	0.18	0	0	0	0	0	0	0.25

## Sheet: Figure_2_c
Figure_2_c	Stereologic analysis Islets of Langerhans (Bo H. Acta Soc Upsal, 1961)							OPT Islets of Langerhans
Sample ID	2000	2001	2002	2003	2004	2005	2006	D29	D30	D31	D32	D33	E29	E30	E31	E32	E33
Mean islet diameter [µm] (x-axis)	54.7	24.34	24.32	24.08	32.55	24.02	25.81	64.87	58.81	53.81	50.62	51.63	60.33	56.02	54.84	50.89	51.23
	70.3	19.79	20.94	21.9	24.32	20.53	19.35	12.43	14.08	14.42	15	16.17	13.75	15.36	12.98	13.7	16.1
	85.9	15.19	14.36	15.52	15.63	16.27	13.38	9.18	9.44	10.52	11.86	11.42	8.47	10.19	10.6	11.02	11.29
	101.6	12.95	12.97	12.97	11.05	13.49	12.19	5.84	7.36	7.92	7.49	8.23	6.68	7.6	7.77	8.57	7.91
	125	14.76	14.45	15.09	10.27	16.27	14.63	5.25	6.46	9.2	9.59	7.2	7.85	7.29	9.11	9.63	8.8
	156.3	7.41	7.35	6.91	3.87	6.49	8.24	1.85	2.89	2.91	3.4	3.25	2.25	2.37	3.07	3.98	3.16
	187.5	3.48	3.19	2.67	1.76	2.18	3.67	0.29	0.67	0.78	1.63	1.63	0.55	0.82	1.1	1.51	1.05
	218.8	1.38	1.5	0.64	0.54	0.59	1.78	0.26	0.28	0.4	0.36	0.33	0.1	0.26	0.38	0.48	0.38
	250	0.44	0.65	0.23	0	0.16	0.62	0.03	0	0.02	0.03	0.1	0.03	0.04	0.08	0.21	0.03
	281.3	0.15	0.22	0	0	0	0.32	0	0	0	0.03	0.03	0	0.04	0.05	0	0.03
	312.5	0.11	0.06	0	0	0	0	0	0	0.02	0	0	0	0	0	0	0.03

## Sheet: Figure_2_d
Figure_2_d	Human ND	Human T2D	Mouse (B6)
Islet density (%) (Islet volume / anatomy volume)	2.19286	4.16917	1.44482
	3.3328	2.92031	2.01026
	3.12216	4.37451	1.7932
	3.35417	3.42093	1.46876
	3.5531	4.79248	1.94141
	2.51459	3.4434
	2.28728	5.90728
	3.28699	4.10438
	3.55417	3.46369
	2.82404	5.69934
		3.06957
		2.83345
		3.01916
		3.44594
		4.60077

## Sheet: Figure_2_e
Figure_2_e Islet density (%) (Islet volume / anatomy volume)		Human ND										Human T2D															Mouse C57Bl/6
Islet size category [x10^3 µm^3]	Bin points (x-axis)	D29	D30	D31	D32	D33	E29	E30	E31	E32	E33	1	2	3	4	5	6	7	8	9	10	11	12	13	14	15	1	2	3	4	5
0-25	12.5	0.000635071	0.000748588	0.000583246	0.000518764	0.000527995	0.000541745	0.000550247	0.000523988	0.000450385	0.00041606	0.000767663	0.000495675	0.00071609	0.000797804	0.000969859	0.000827371	0.000830552	0.000848347	0.00063944	0.00132462	0.00062258	0.000803996	0.000723085	0.000767304	0.000424599	0.0017901	0.00169982	0.00289627	0.00155424	0.00342867
25-50	37.5	0.00462891	0.00479653	0.00399282	0.0030691	0.00362967	0.00395644	0.00310835	0.0039323	0.00336816	0.00297898	0.00405468	0.00228762	0.00649689	0.00443615	0.00636253	0.00591759	0.0044619	0.00396582	0.00475947	0.00520471	0.00290234	0.00468689	0.00460701	0.00391079	0.00313347	0.00683762	0.0067704	0.00946644	0.00605782	0.0104242
50-100	75	0.0122042	0.0146373	0.0107492	0.00924156	0.0106218	0.0117482	0.00908427	0.0118322	0.0089557	0.00793646	0.0101754	0.00837264	0.0183176	0.0124901	0.015349	0.0137967	0.00954116	0.0106155	0.0128681	0.0157143	0.00955486	0.0109501	0.0119295	0.0103546	0.00906983	0.022088	0.0220129	0.027606	0.0185559	0.0289436
100-200	150	0.0348674	0.035084	0.026263	0.0252542	0.0275901	0.0273463	0.0235957	0.0254465	0.0249625	0.0226794	0.031434	0.0193894	0.0389632	0.0276246	0.0318071	0.033347	0.0250159	0.0277585	0.0320352	0.0307748	0.0219263	0.02926	0.0290974	0.0273287	0.0219524	0.0622911	0.0667685	0.0771634	0.0606265	0.0742041
200-400	300	0.0723097	0.0849607	0.0619169	0.0575058	0.075327	0.0667545	0.048935	0.0632973	0.0598766	0.0562765	0.0772792	0.0441374	0.0868205	0.0674164	0.0732616	0.0763051	0.0715977	0.0655733	0.0643541	0.0686061	0.0488783	0.0694441	0.0727142	0.0697785	0.0626756	0.157997	0.165885	0.167564	0.150816	0.185683
400-800	600	0.158581	0.178952	0.14055	0.136988	0.181365	0.143619	0.1161	0.139779	0.127567	0.133564	0.164209	0.0969118	0.197265	0.140892	0.163307	0.169577	0.17581	0.159454	0.169276	0.167841	0.118343	0.155077	0.137319	0.145676	0.129402	0.236445	0.294379	0.264138	0.256223	0.296811
800-1600	1200	0.267382	0.389748	0.285721	0.313193	0.413758	0.27298	0.262857	0.274576	0.289776	0.290815	0.361772	0.216538	0.428557	0.303324	0.362575	0.32464	0.377907	0.310379	0.27999	0.374243	0.264032	0.294435	0.280494	0.311804	0.305561	0.227384	0.351462	0.286531	0.234477	0.285712
1600-3200	2400	0.469967	0.609769	0.576021	0.627002	0.735064	0.435385	0.433888	0.556446	0.560431	0.555636	0.680201	0.46651	0.833459	0.553163	0.829791	0.618041	0.813858	0.656151	0.541543	0.692145	0.538579	0.499324	0.560563	0.553076	0.690378	0.221547	0.316765	0.255542	0.224317	0.256802
3200-6400	4800	0.600766	0.927837	0.894009	0.946775	1.02875	0.767017	0.68395	0.932587	0.959313	0.802338	1.16195	0.715097	1.14843	0.929006	1.24638	0.9623	1.73805	1.12442	0.935189	1.37716	0.853756	0.726617	0.904235	0.910759	1.26584	0.250684	0.379617	0.323943	0.245681	0.327178
6400-12800	9600	0.475219	0.800421	0.937949	0.925653	0.830567	0.628727	0.557706	0.959213	1.05453	0.750953	1.24448	1.01136	1.22001	1.10518	1.49862	0.895791	1.95486	1.2535	1.01619	2.01888	0.927603	0.78041	0.810697	1.09566	1.59003	0.195432	0.328602	0.268845	0.224537	0.313857
12800-25600	19200	0.0963033	0.285844	0.184408	0.308971	0.2459	0.156517	0.147502	0.319356	0.464942	0.200443	0.432847	0.339212	0.395472	0.264449	0.531079	0.342858	0.73535	0.474534	0.406842	0.947451	0.283374	0.262445	0.206776	0.304186	0.522301	0.0623191	0.0763036	0.109506	0.0459153	0.125739
25600-51200	38400	0	0	0	0	0	0	0	0	0	0	0	0	0	0.012152	0.0329816	0	0	0.0171801	0	0	0	0	0	0.0126356	0	0	0	0	0	0.0326256
>51200	76800	0	0	0	0	0	0	0	0	0	0	0	0	0	0	0	0	0	0	0	0	0	0	0	0	0	0	0	0	0	0

## Sheet: Figure_2_f
Figure_2_f Islet number / mm^3		Human ND										Human T2D															Mouse C57Bl/6
Islet size category [x10^3 µm^3]	Bin points (x-axis)	D29	D30	D31	D32	D33	E29	E30	E31	E32	E33	1	2	3	4	5	6	7	8	9	10	11	12	13	14	15	1	2	3	4	5
0-25	12.5	0.311962	0.372592	0.290789	0.258937	0.264545	0.272665	0.263547	0.259157	0.234868	0.215083	0.399214	0.250579	0.360636	0.406101	0.492602	0.424965	0.438446	0.434253	0.343043	0.710585	0.3208	0.415183	0.356082	0.397577	0.230504	0.983942	0.9199	1.63275	0.836048	2.03294
25-50	37.5	1.21766	1.30407	1.06486	0.842815	0.956431	1.05858	0.845801	1.05103	0.893518	0.805506	1.09016	0.603435	1.76712	1.21384	1.70516	1.60424	1.20291	1.03364	1.29516	1.37113	0.775665	1.24171	1.26971	1.06021	0.85422	1.83693	1.84472	2.56505	1.63575	2.84824
50-100	75	1.68057	2.00118	1.44985	1.24391	1.45839	1.6146	1.26257	1.62693	1.21518	1.06276	1.38189	1.11993	2.51724	1.73151	2.10303	1.87516	1.27037	1.4312	1.77822	2.15177	1.30714	1.50696	1.63985	1.41852	1.24743	2.99784	2.93679	3.74399	2.48501	3.93353
100-200	150	2.35481	2.40382	1.80617	1.70594	1.91965	1.86588	1.63031	1.75171	1.70534	1.58571	2.188	1.32449	2.68313	1.89663	2.20723	2.26294	1.7313	1.9205	2.19127	2.07171	1.49866	2.00672	1.97251	1.89463	1.4576	4.21184	4.53555	5.27809	4.10093	5.09295
200-400	300	2.50576	2.95069	2.09696	1.98518	2.53013	2.29894	1.68547	2.17884	2.06786	1.91044	2.61792	1.52904	2.94279	2.32504	2.51985	2.60822	2.46204	2.23243	2.23328	2.33192	1.68061	2.35271	2.47852	2.37074	2.16267	5.47893	5.68174	5.84536	5.20134	6.49059
400-800	600	2.71206	3.12496	2.41642	2.34567	3.11349	2.46467	2.01031	2.4236	2.22614	2.28578	2.7945	1.67735	3.39719	2.42768	2.80404	2.91101	3.01291	2.75231	2.93337	2.86236	2.01577	2.66409	2.41761	2.54253	2.22368	4.24723	5.21933	4.65655	4.55365	5.26765
800-1600	1200	2.36488	3.35934	2.46147	2.70615	3.58831	2.37379	2.31676	2.3804	2.48143	2.51773	3.14765	1.85122	3.73619	2.6285	3.06929	2.81539	3.23775	2.71561	2.4153	3.19263	2.31742	2.56414	2.40824	2.73887	2.63045	2.07053	3.15324	2.64398	2.1116	2.65236
1600-3200	2400	2.06298	2.68026	2.54748	2.75184	3.18811	1.93004	1.91224	2.4188	2.45079	2.45026	2.98643	2.04043	3.60636	2.39644	3.57136	2.70384	3.54129	2.81959	2.34529	3.00247	2.33657	2.17587	2.46446	2.44927	3.00333	0.9981	1.41674	1.16414	1.01119	1.17
3200-6400	4800	1.33339	2.08531	1.98228	2.0715	2.2995	1.6841	1.54451	2.08765	2.14444	1.79657	2.57186	1.56484	2.53166	2.06175	2.73773	2.13014	3.79986	2.4465	2.03025	3.0425	1.90086	1.6146	1.99593	1.97316	2.83384	0.562758	0.851031	0.710322	0.561772	0.714707
6400-12800	9600	0.54845	0.913451	1.08125	1.04083	0.942865	0.743145	0.631286	1.09422	1.18455	0.851897	1.40493	1.14039	1.43533	1.25847	1.70516	1.01991	2.2372	1.43732	1.14814	2.30189	1.0438	0.911097	0.918317	1.24672	1.76946	0.230058	0.388621	0.325564	0.264363	0.370589
12800-25600	19200	0.065411	0.192305	0.126964	0.208165	0.16958	0.106927	0.098064	0.211165	0.311455	0.134954	0.291733	0.22501	0.259658	0.178506	0.350505	0.223106	0.483414	0.305812	0.273034	0.610502	0.186734	0.180682	0.140559	0.201243	0.345756	0.0424723	0.0541118	0.0739918	0.0297409	0.0688236
25600-51200	38400	0	0	0	0	0	0	0	0	0	0	0	0	0	0.004463	0.009473	0	0	0.006116	0	0	0	0	0	0.004908	0	0	0	0	0	0.0105882
>51200	76800	0	0	0	0	0	0	0	0	0	0	0	0	0	0	0	0	0	0	0	0	0	0	0	0	0	0	0	0	0	0

## Sheet: Figure_2_i
Figure_2_i	Human T2D
	R1	R2	R3	R4
Islet density (%) (Islet volume / anatomy volume)	3.17597	1.7136	2.6789	4.87946
	3.3458	2.31339	1.66354	3.93215
	2.75352	2.64501	2.6811	5.54636
	3.18404	2.74357	2.74932	3.71412
	3.42901	2.91906	2.09734	6.01263
	3.56106	1.80792	2.44813	3.78868
	3.69031	2.60569	3.79367	7.23991
	3.46687	2.68993	3.99432	4.57426
	2.99102	1.91617	2.82528	3.29099
		2.52569	3.12786	6.51061
				3.62496
				3.12955
				3.5409
				3.85057
				5.32323

## Sheet: Figure_2_j
Figure_2_j Islet density (%) (Islet volume / anatomy volume)		T2D Region 1 (R1)										T2D Region 2 (R2)										T2D Region 3 (R3)										T2D Region 4 (R4)
Islet size category [x10^3 µm^3]	Bin points (x-axis)	1	2	3	4	5	6	7	8	9	10	1	2	3	4	5	6	7	8	9	10	1	2	3	4	5	6	7	8	9	10	1	2	3	4	5	6	7	8	9	10	11	12	13	14	15
0-25	12.5	0.000545	0.000626	0.000749	0.000636	0.000797	0.001433	0.000752	0.000767	0.000663	0.000986	0.00088	0.000745	0.000751	0.000733	0.000549	0.001101	0.000974	0.000633	0.000716	0.000635	0.000855	0.000544	0.000575	0.00083	0.000904	0.000573	0.00082	0.000879	0.000538	0.001177	0.000898	0.000656	0.000908	0.000866	0.001217	0.00091	0.001018	0.000945	0.000608	0.001513	0.000735	0.000888	0.000848	0.000857	0.000491
25-50	37.5	0.005302	0.004317	0.005809	0.005442	0.008291	0.005972	0.005789	0.005145	0.005792	0.00816	0.005818	0.006783	0.004734	0.004471	0.004686	0.007697	0.006863	0.005177	0.005672	0.003587	0.006314	0.00541	0.003559	0.004675	0.00587	0.005321	0.005063	0.006669	0.004567	0.010379	0.004745	0.003029	0.008237	0.004816	0.007982	0.006511	0.005468	0.00442	0.004522	0.005946	0.003427	0.005177	0.005403	0.00437	0.003626
50-100	75	0.014767	0.010819	0.015202	0.014677	0.022791	0.019572	0.015443	0.0143	0.016165	0.021314	0.01681	0.019255	0.011073	0.012405	0.012899	0.022146	0.017098	0.014643	0.016016	0.009816	0.017096	0.015567	0.010611	0.013653	0.016394	0.015759	0.012913	0.020661	0.013837	0.024721	0.011909	0.011087	0.023224	0.013561	0.019257	0.01518	0.011694	0.011831	0.012227	0.017951	0.011284	0.012094	0.013991	0.011571	0.010494
100-200	150	0.034156	0.027004	0.033562	0.033625	0.054993	0.040988	0.032805	0.028392	0.033079	0.044876	0.035703	0.040558	0.028573	0.030512	0.033052	0.047597	0.039591	0.030114	0.034247	0.020607	0.040999	0.038665	0.02769	0.035699	0.038351	0.03564	0.031757	0.042724	0.033972	0.056119	0.036789	0.025676	0.049401	0.029992	0.039905	0.036691	0.030659	0.030936	0.030438	0.035155	0.025894	0.032318	0.034126	0.030538	0.0254
200-400	300	0.066797	0.055615	0.075059	0.071582	0.092593	0.086653	0.075266	0.063222	0.063192	0.083819	0.074276	0.074903	0.05534	0.060833	0.070919	0.076919	0.081164	0.066736	0.070399	0.052616	0.085844	0.083542	0.06484	0.09117	0.07687	0.082229	0.071723	0.08828	0.076077	0.12794	0.090445	0.058449	0.110078	0.073194	0.091914	0.083956	0.087749	0.07308	0.061145	0.078372	0.057722	0.076701	0.08528	0.077972	0.072518
400-800	600	0.131305	0.111581	0.144467	0.14076	0.185059	0.23839	0.141493	0.129608	0.132713	0.147553	0.13106	0.15901	0.107127	0.139938	0.147186	0.14504	0.147262	0.129504	0.138394	0.104968	0.170224	0.163632	0.134254	0.159185	0.155524	0.155881	0.178527	0.211341	0.158543	0.243716	0.192185	0.128335	0.250109	0.152968	0.204885	0.186581	0.215471	0.177709	0.160836	0.191733	0.139755	0.171282	0.161049	0.162782	0.149723
800-1600	1200	0.228724	0.200615	0.263407	0.255175	0.29004	0.57865	0.272071	0.291011	0.244794	0.27059	0.218281	0.257564	0.198532	0.229985	0.275753	0.211853	0.24239	0.228223	0.226856	0.208092	0.315349	0.267404	0.266755	0.358758	0.285827	0.304005	0.321773	0.425371	0.31827	0.373676	0.423406	0.28675	0.543359	0.329321	0.454885	0.357192	0.463159	0.345912	0.26603	0.427514	0.311804	0.325203	0.328966	0.348416	0.353544
1600-3200	2400	0.442257	0.489264	0.440891	0.432946	0.524158	1.14992	0.556086	0.494941	0.467528	0.402876	0.329907	0.375269	0.33504	0.440223	0.480229	0.343166	0.42389	0.422129	0.3526	0.388642	0.541234	0.386246	0.456572	0.552554	0.45975	0.46441	0.676853	0.768683	0.52148	0.59593	0.796084	0.617776	1.05673	0.600572	1.04105	0.680013	0.997456	0.731269	0.514542	0.790669	0.636027	0.551503	0.657435	0.618019	0.79879
3200-6400	4800	0.833811	0.892326	0.753418	0.827635	0.771052	2.41991	0.857062	0.895333	0.878156	0.674538	0.46345	0.541119	0.672828	0.685606	0.820454	0.508551	0.703406	0.668766	0.558778	0.612914	0.76874	0.47539	0.75726	0.82313	0.629487	0.652455	1.19262	1.39431	0.765699	0.768099	1.35991	0.946968	1.45608	1.00863	1.5637	1.05879	2.13013	1.25314	0.888561	1.57319	1.00823	0.802548	1.0605	1.0177	1.46461
6400-12800	9600	1.04496	1.11191	0.804298	1.10058	1.22121	2.99695	1.20506	1.42085	1.1548	1.00466	0.398352	0.672687	0.920676	0.829819	0.77558	0.36357	0.69052	0.854424	0.425649	0.734901	0.600721	0.209664	0.786853	0.605054	0.361816	0.59452	1.0524	0.873631	0.736526	0.759726	1.4565	1.33929	1.54683	1.1999	1.88017	0.985613	2.39586	1.397	0.965524	2.30625	1.09544	0.861962	0.950795	1.22432	1.83972
12800-25600	19200	0.373344	0.441716	0.216659	0.300991	0.258027	1.00996	0.399237	0.346745	0.469981	0.33165	0.039066	0.1655	0.300378	0.30905	0.297752	0.080278	0.25253	0.269575	0.086843	0.388915	0.131526	0.017476	0.17213	0.104614	0.066547	0.137336	0.249214	0.161777	0.19577	0.166373	0.50659	0.449201	0.501412	0.287114	0.66629	0.377237	0.901237	0.52886	0.386557	1.08232	0.334647	0.28987	0.242509	0.339904	0.604319
25600-51200	38400	0	0	0	0	0	0	0	0	0	0	0	0	0.009958	0	0	0	0	0	0	0	0	0	0	0	0	0	0	0	0	0	0	0	0	0.013193	0.041379	0	0	0.019147	0	0	0	0	0	0.014119	0
>51200	76800	0	0	0	0	0	0	0	0	0	0	0	0	0	0	0	0	0	0	0	0	0	0	0	0	0	0	0	0	0	0	0	0	0	0	0	0	0	0	0	0	0	0	0	0	0

## Sheet: Figure_2_k
Figure_2_k Islet number / mm^3		T2D Region 1 (R1)										T2D Region 2 (R2)										T2D Region 3 (R3)										T2D Region 4 (R4)
Islet size category [x10^3 µm^3]	Bin points (x-axis)	1	2	3	4	5	6	7	8	9	10	1	2	3	4	5	6	7	8	9	10	1	2	3	4	5	6	7	8	9	10	1	2	3	4	5	6	7	8	9	10	11	12	13	14	15
0-25	12.5	0.279572	0.330492	0.373152	0.318752	0.395114	0.785691	0.369799	0.386705	0.320792	0.481978	0.434681	0.382446	0.3742	0.375911	0.280542	0.539277	0.504555	0.312713	0.360422	0.326867	0.421935	0.26303	0.287471	0.42086	0.443411	0.289345	0.43249	0.431139	0.276615	0.598008	0.467227	0.33183	0.457243	0.440906	0.618016	0.467576	0.537354	0.483968	0.325939	0.811733	0.378844	0.45857	0.417617	0.444262	0.2667
25-50	37.5	1.4066	1.15672	1.58455	1.46854	2.19288	1.59383	1.53836	1.36762	1.5524	2.1689	1.57707	1.81179	1.25745	1.18613	1.27519	2.05304	1.8364	1.38375	1.50348	0.966544	1.7018	1.42621	0.942019	1.27444	1.56929	1.43176	1.33074	1.80398	1.20651	2.75333	1.27589	0.7991	2.24049	1.31787	2.13929	1.7651	1.47428	1.15198	1.23059	1.5663	0.91601	1.37146	1.48913	1.1847	0.988359
50-100	75	2.0269	1.51236	2.07667	1.99789	3.15433	2.67135	2.10539	1.94296	2.24554	2.88749	2.28477	2.63077	1.53051	1.68248	1.75551	3.07956	2.33186	2.00527	2.19343	1.33559	2.34408	2.11593	1.44178	1.8672	2.22091	2.16011	1.77154	2.82509	1.87157	3.41986	1.61732	1.48307	3.19156	1.87991	2.63845	2.06318	1.55695	1.59505	1.68956	2.45806	1.54365	1.66444	1.92324	1.58508	1.44332
100-200	150	2.35016	1.87159	2.32003	2.29957	3.79309	2.80604	2.26317	1.96182	2.26273	3.11533	2.50031	2.80074	1.97551	2.09853	2.26134	3.29716	2.76823	2.09126	2.33073	1.43048	2.78477	2.66537	1.89288	2.4481	2.64119	2.45444	2.20404	2.91586	2.3012	3.91197	2.56076	1.75396	3.40189	2.05918	2.76919	2.48984	2.12186	2.14036	2.08202	2.3666	1.76982	2.21642	2.31338	2.1171	1.68649
200-400	300	2.31958	1.93984	2.62288	2.50448	3.20701	2.96318	2.58366	2.15989	2.19399	2.91816	2.59372	2.58827	1.89797	2.06934	2.41861	2.6822	2.78187	2.31798	2.44401	1.84873	2.93479	2.82319	2.21131	3.10014	2.66818	2.80864	2.46187	3.0747	2.61313	4.46014	3.06393	2.02484	3.7311	2.52431	3.16139	2.86975	3.01745	2.488	2.12193	2.66386	1.98469	2.59856	2.90683	2.64912	2.50228
400-800	600	2.25405	1.94703	2.54176	2.45895	3.20701	4.08559	2.41109	2.24478	2.33147	2.55449	2.2704	2.78529	1.86088	2.42335	2.55463	2.51663	2.57277	2.2359	2.38222	1.83116	2.94886	2.85242	2.34399	2.77412	2.69131	2.74378	3.13555	3.68737	2.7485	4.2172	3.27059	2.22123	4.30723	2.63575	3.51794	3.2029	3.69259	3.0674	2.78711	3.2698	2.38049	2.94249	2.8354	2.84108	2.57287
800-1600	1200	1.97885	1.73149	2.24432	2.22557	2.53531	5.09576	2.36671	2.50887	2.14243	2.34855	1.91116	2.24059	1.72941	2.02919	2.40161	1.8449	2.10913	1.98182	2.00463	1.81007	2.79415	2.36143	2.35284	3.07643	2.49081	2.69889	2.78623	3.69872	2.80735	3.29527	3.6839	2.45148	4.73704	2.85378	3.85072	3.09769	3.96815	3.0265	2.29488	3.64708	2.73672	2.83209	2.82441	3.06047	3.04352
1600-3200	2400	1.9308	2.13383	1.96852	1.91821	2.25215	5.02842	2.43081	2.15989	2.03359	1.77456	1.43696	1.60705	1.45972	1.927	2.13807	1.47119	1.85003	1.84891	1.5584	1.673	2.39097	1.73015	1.98134	2.41847	2.01656	2.05036	2.96089	3.36969	2.28355	2.65366	3.49522	2.70204	4.57243	2.60183	4.48062	2.97496	4.34017	3.14238	2.22836	3.42986	2.75934	2.40324	2.89035	2.73687	3.47495
3200-6400	4800	1.8478	1.96858	1.64944	1.79867	1.70557	5.36514	1.85885	1.97597	1.93048	1.48099	1.03102	1.21687	1.4732	1.49999	1.80227	1.10694	1.54094	1.46193	1.21514	1.37073	1.72993	1.0755	1.67175	1.80792	1.41506	1.48663	2.66979	3.14277	1.67146	1.71304	3.01002	2.07224	3.20985	2.23845	3.43474	2.34373	4.65707	2.72658	1.92902	3.47559	2.24479	1.78333	2.34085	2.20485	3.27884
6400-12800	9600	1.18382	1.26449	0.935585	1.28639	1.3829	3.41214	1.34114	1.59869	1.31181	1.13046	0.47779	0.764892	1.04169	0.941602	0.896884	0.425745	0.790923	0.9655	0.497726	0.843529	0.707913	0.27472	0.906638	0.711313	0.427988	0.693429	1.22262	1.02112	0.835732	0.903241	1.64428	1.51016	1.81983	1.36633	2.13929	1.12218	2.74188	1.60187	1.0909	2.62956	1.23266	1.00631	1.07701	1.39312	2.04732
12800-25600	19200	0.253363	0.294569	0.146016	0.19922	0.171216	0.673449	0.266255	0.23108	0.297878	0.219081	0.025147	0.11203	0.195528	0.208028	0.20403	0.056766	0.17273	0.17981	0.061787	0.260088	0.089075	0.01169	0.123834	0.071131	0.046269	0.094785	0.174659	0.113458	0.12948	0.112126	0.341435	0.297969	0.329215	0.193805	0.439742	0.245478	0.592468	0.340822	0.259421	0.697404	0.220521	0.199563	0.164849	0.224873	0.40005
25600-51200	38400	0	0	0	0	0	0	0	0	0	0	0	0	0.003371	0	0	0	0	0	0	0	0	0	0	0	0	0	0	0	0	0	0	0	0	0.004845	0.011885	0	0	0.006816	0	0	0	0	0	0.005485	0
>51200	76800	0	0	0	0	0	0	0	0	0	0	0	0	0	0	0	0	0	0	0	0	0	0	0	0	0	0	0	0	0	0	0	0	0	0	0	0	0	0	0	0	0	0	0	0	0

## Sheet: Figure_3_g
Figure_3_g	High Islet Density Region (HIDR)	Low Islet Density Region (LIDR)	Average
Islet volume per ROI [%]	5.20776	1.56663	2.86891
	6.37908	2.76188	3.3328
	9.61681	2.80047	3.96819
	4.42273	3.47466	4.7516
	12.6454	3.64645	4.66353
	8.3771	1.55372	2.86159
	4.43995	1.31565	2.60981
	7.23925	0.747064	3.68924
	5.47401	1.84114	4.26698
	6.76708	3.08295	4.04708

## Sheet: Figure_3_h
Figure_3_h	High Islet Density Region (HIDR)	Low Islet Density Region (LIDR)	Average
Islet cfount per ROI	61	12	22.4476
	68	26	21.388
	77	14	22.019
	65	22	24.3106
	58	25	26.8162
	53	13	18.6783
	47	12	16.2034
	56	13	19.6231
	48	12	20.3081
	41	23	22.38

[truncated: 5 more sheets: Supplementary_Figure_3_d, Supplementary_Figure_3_e, Supplementary_Figure_4, Supplementary_Figure_5_f, Supplementary_Figure_5_g]
